# Supplementary material for: Role of Photobiomodulation Therapy in Modulating Oxidative Stress in Temporomandibular Disorders. A Systematic Review and Meta-Analysis of Human Randomised Controlled Trials
Source: Antioxidants (Basel). 2021 Jun 25;10(7):1028. doi: 10.3390/antiox10071028 (PMC8300797; doi:10.3390/antiox10071028)
Supplement: Supplementary file 1 [file antioxidants-10-01028-s001.zip]

Archive with 6 entries (5 files):
- supplementary-2021.7.1/
- supplementary-2021.7.1/Supplementary File S1.pdf
- supplementary-2021.7.1/Supplementary File S2.pdf
- supplementary-2021.7.1/Table S1.pdf
- supplementary-2021.7.1/Table S2 .pdf
- supplementary-2021.7.1/Table S3.pdf
